# Supplementary material for: “Passing through difficult times”: Perceptions of perinatal depression and treatment needs in Malawi - A qualitative study to inform the development of a culturally sensitive intervention
Source: PLoS One. 2019 Jun 18;14(6):e0217102. doi: 10.1371/journal.pone.0217102 (PMC6581242; doi:10.1371/journal.pone.0217102)
Supplement: S1 File — (ZIP) [file pone.0217102.s001.zip]

Archive with 5 entries (4 files):
- Qualitative Data Collection tool/
- Qualitative Data Collection tool/EPDS_ENGLISH AND CHICHEWA VERSION.docx
- Qualitative Data Collection tool/INTERVIEW GUIDE - PERINATAL WOMEN CHICHEWA.docx
- Qualitative Data Collection tool/INTERVIEW GUIDE - PERINATAL WOMEN ENGLISH.docx
- Qualitative Data Collection tool/Key Informant Interview Guide with primary health care workers and maternal health coordinators.docx
